# Supplementary material for: Resveratrol from Dietary Supplement to a Drug Candidate: An Assessment of Potential
Source: Pharmaceuticals (Basel). 2022 Aug 1;15(8):957. doi: 10.3390/ph15080957 (PMC9412308; doi:10.3390/ph15080957)
Supplement: Supplementary file 1 [file pharmaceuticals-15-00957-s001.zip]

Archive with 1 entries (1 files):
- pharmaceuticals-1826911-supplementary.pdf
